# Supplementary material for: Increase in Ischemia-Modified Albumin and Pregnancy-Associated Plasma Protein-A in COVID-19 Patients
Source: J Clin Med. 2021 Nov 23;10(23):5474. doi: 10.3390/jcm10235474 (PMC8658290; doi:10.3390/jcm10235474)
Supplement: Supplementary file 1 [file jcm-10-05474-s001.zip]

Archive with 1 entries (1 files):
- jcm-1414561-supplementary.pdf
